# Supplementary material for: Effect of Electrode Morphology on Performance of Ionic Actuators Based on Vat Photopolymerized Membranes
Source: Membranes (Basel). 2022 Nov 7;12(11):1110. doi: 10.3390/membranes12111110 (PMC9696670; doi:10.3390/membranes12111110)
Supplement: Supplementary file 1 [file membranes-12-01110-s001.zip]

Archive with 1 entries (1 files):
- membranes-1975106-supplementary.pdf
